# Supplementary material for: Bio-Inspired Photoelectric Dual-Mode Sensor Based on Photonic Crystals for Human Motion Sensing and Monitoring
Source: Gels. 2024 Aug 1;10(8):506. doi: 10.3390/gels10080506 (PMC11353952; doi:10.3390/gels10080506)
Supplement: Supplementary file 1 [file gels-10-00506-s001.zip]

Archive with 1 entries (1 files):
- gels-3079198-supplementary.pdf
